# Supplementary material for: High Power Factor of Ag2Se/Ag/Nylon Composite Films for Wearable Thermoelectric Devices
Source: Nanomaterials (Basel). 2022 Nov 28;12(23):4238. doi: 10.3390/nano12234238 (PMC9737951; doi:10.3390/nano12234238)
Supplement: Supplementary file 1 [file nanomaterials-12-04238-s001.zip]

Archive with 1 entries (1 files):
- nanomaterials-1963614-supplementary.pdf
